# Supplementary material for: Haplotype Analysis of GJB2 Mutations: Founder Effect or Mutational Hot Spot?
Source: Genes (Basel). 2020 Feb 27;11(3):250. doi: 10.3390/genes11030250 (PMC7140863; doi:10.3390/genes11030250)
Supplement: Supplementary file 1 [file genes-11-00250-s001.zip]

Archive with 1 entries (1 files):
- genes-722984-supplementary.xlsx
